# Supplementary material for: Office-Based Structural Autologous Fat Injection Laryngoplasty for Unilateral Vocal Fold Paralysis
Source: J Clin Med. 2022 Aug 17;11(16):4806. doi: 10.3390/jcm11164806 (PMC9410197; doi:10.3390/jcm11164806)
Supplement: Supplementary file 1 [file jcm-11-04806-s001.zip]

Archive with 2 entries (2 files):
- supplementary.pdf
- Video S1.mp4
